# Supplementary material for: Paeoniflorin Suppresses TBHP-Induced Oxidative Stress and Apoptosis in Human Umbilical Vein Endothelial Cells via the Nrf2/HO-1 Signaling Pathway and Improves Skin Flap Survival
Source: Front Pharmacol. 2021 Nov 4;12:735530. doi: 10.3389/fphar.2021.735530 (PMC8600365; doi:10.3389/fphar.2021.735530)
Supplement: Supplementary file 1 [file DataSheet1.ZIP]

Archive with 178 entries (148 files):
- Raw Data/
- Raw Data/figure1/
- Raw Data/figure1/fig1 D/
- Raw Data/figure1/fig1 D/control.jpg
- Raw Data/figure1/fig1 D/PF(0)+TBHP(500).jpg
- Raw Data/figure1/fig1 D/PF(10)+TBHP(500).jpg
- Raw Data/figure1/fig1 D/PF(20)+TBHP(500).jpg
- Raw Data/figure1/fig1 D/PF(5)+TBHP(500).jpg
- Raw Data/figure1/fig1. Statistical data.xlsx
- Raw Data/figure2/
- Raw Data/figure2/fig2 WB/
- Raw Data/figure2/fig2 WB/B-actin.jpg
- Raw Data/figure2/fig2 WB/Bax.jpg
- Raw Data/figure2/fig2 WB/Bcl-2.jpg
- Raw Data/figure2/fig2 WB/cleaved cas3.jpg
- Raw Data/figure2/fig2 WB/PRAR.jpg
- Raw Data/figure2/fig2. Statistical data.xlsx
- Raw Data/figure2/Tunel/
- Raw Data/figure2/Tunel/control DAPI.jpg
- Raw Data/figure2/Tunel/control.jpg
- Raw Data/figure2/Tunel/PF(0) DAPI.jpg
- Raw Data/figure2/Tunel/PF(0)+TBHP(500).jpg
- Raw Data/figure2/Tunel/PF(10) DAPI.jpg
- Raw Data/figure2/Tunel/PF(10).jpg
- Raw Data/figure2/Tunel/PF(20) DAPI.jpg
- Raw Data/figure2/Tunel/PF(20).jpg
- Raw Data/figure2/Tunel/PF(5) DAPI.jpg
- Raw Data/figure2/Tunel/PF(5)+TBHP(500).jpg
- Raw Data/figure3/
- Raw Data/figure3/fig3 C,D/
- Raw Data/figure3/fig3 C,D/Hoechst control.jpg
- Raw Data/figure3/fig3 C,D/Hoechst TBHP+PF.jpg
- Raw Data/figure3/fig3 C,D/Hoechst TBHP.jpg
- Raw Data/figure3/fig3 C,D/Mito Tracker control.jpg
- Raw Data/figure3/fig3 C,D/Mito Tracker TBHP+PF.jpg
- Raw Data/figure3/fig3 C,D/Mito Tracker TBHP.jpg
- Raw Data/figure3/fig3 C,D/Mitosox control.jpg
- Raw Data/figure3/fig3 C,D/Mitosox TBHP+PF.jpg
- Raw Data/figure3/fig3 C,D/Mitosox TBHP.jpg
- Raw Data/figure3/fig3 E/
- Raw Data/figure3/fig3 E/JC 1.1.jpg
- Raw Data/figure3/fig3 E/JC 1.jpg
- Raw Data/figure3/fig3 E/JC 2.0.jpg
- Raw Data/figure3/fig3 E/JC 2.1.jpg
- Raw Data/figure3/fig3 E/JC 3.0.jpg
- Raw Data/figure3/fig3 E/JC 3.1.jpg
- Raw Data/figure3/fig3 WB/
- Raw Data/figure3/fig3 WB/cytoplasmic cytochrome C.jpg
- Raw Data/figure3/fig3 WB/mitochondria cytochrome C.jpg
- Raw Data/figure3/fig3 WB/β-actin(1).jpg
- Raw Data/figure3/fig3 WB/β-actin.jpg
- Raw Data/figure3/fig3.statistical data.xlsx
- Raw Data/figure4/
- Raw Data/figure4/fig4 A/
- Raw Data/figure4/fig4 A/1.jpg
- Raw Data/figure4/fig4 A/2.jpg
- Raw Data/figure4/fig4 A/3.jpg
- Raw Data/figure4/fig4 A/4.jpg
- Raw Data/figure4/fig4 A/5.jpg
- Raw Data/figure4/fig4 B/
- Raw Data/figure4/fig4 B/1.jpg
- Raw Data/figure4/fig4 B/2.jpg
- Raw Data/figure4/fig4 B/3.jpg
- Raw Data/figure4/fig4 B/4.jpg
- Raw Data/figure4/fig4 B/5.jpg
- Raw Data/figure4/fig4 C/
- Raw Data/figure4/fig4 C/1.jpg
- Raw Data/figure4/fig4 C/2.jpg
- Raw Data/figure4/fig4 C/3.jpg
- Raw Data/figure4/fig4 C/4.jpg
- Raw Data/figure4/fig4 C/5.jpg
- Raw Data/figure4/fig4.statistical data.xlsx
- Raw Data/figure5/
- Raw Data/figure5/fig5 WB/
- Raw Data/figure5/fig5 WB/Bax.jpg
- Raw Data/figure5/fig5 WB/Bcl-2.jpg
- Raw Data/figure5/fig5 WB/HO-1 a.jpg
- Raw Data/figure5/fig5 WB/HO-1 b.jpg
- Raw Data/figure5/fig5 WB/HO-1 c.jpg
- Raw Data/figure5/fig5 WB/β-actin.jpg
- Raw Data/figure5/fig5. statistical data.xlsx
- Raw Data/figure5/fig5.C/
- Raw Data/figure5/fig5.C/1.jpg
- Raw Data/figure5/fig5.C/2.jpg
- Raw Data/figure5/fig5.C/3.jpg
- Raw Data/figure5/fig5.C/4.jpg
- Raw Data/figure5/fig5.C/5.jpg
- Raw Data/figure5/fig5.C/6.jpg
- Raw Data/figure5/fig5.C/7.jpg
- Raw Data/figure5/fig5.C/8.jpg
- Raw Data/figure6/
- Raw Data/figure6/fig6 statistical data.xlsx
- Raw Data/figure6/fig6. WB/
- Raw Data/figure6/fig6. WB/B-actin.jpg
- Raw Data/figure6/fig6. WB/Bax.jpg
- Raw Data/figure6/fig6. WB/Bcl-2.jpg
- Raw Data/figure6/fig6. WB/C-cas3.jpg
- Raw Data/figure6/fig6. WB/HO-1.jpg
- Raw Data/figure6/fig6. WB/Keap1.jpg
- Raw Data/figure6/fig6. WB/LaminB  1.jpg
- Raw Data/figure6/fig6. WB/LaminB  2.jpg
- Raw Data/figure6/fig6. WB/Nrf2   2.jpg
- Raw Data/figure6/fig6. WB/Nrf2.jpg
- Raw Data/figure6/fig6. WB/β-actin.jpg
- Raw Data/figure6/fig6.C/
- Raw Data/figure6/fig6.C/DAPI control.jpg
- Raw Data/figure6/fig6.C/Nrf2 control.jpg
- Raw Data/figure6/fig6.C/Nrf2 TBHP.jpg
- Raw Data/figure6/fig6.C/TBHP DAPI.jpg
- Raw Data/figure6/fig6.C/TBHP+PF DAPI.jpg
- Raw Data/figure6/fig6.C/TBHP+PF.jpg
- Raw Data/figure7/
- Raw Data/figure7/fig7 statistical data.xlsx
- Raw Data/figure7/fig7. A/
- Raw Data/figure7/fig7. A/Day 7 ML385.jpg
- Raw Data/figure7/fig7. A/Day ML385.jpg
- Raw Data/figure7/fig7. A/POD3 control.jpg
- Raw Data/figure7/fig7. A/POD3 PF+ML385.jpg
- Raw Data/figure7/fig7. A/POD3 PF.jpg
- Raw Data/figure7/fig7. A/POD7 control.jpg
- Raw Data/figure7/fig7. A/POD7 PF+ML385.jpg
- Raw Data/figure7/fig7. A/POD7 PF.jpg
- Raw Data/figure7/fig7. C/
- Raw Data/figure7/fig7. C/Control.jpg
- Raw Data/figure7/fig7. C/ML385.jpg
- Raw Data/figure7/fig7. C/PF+ML385.jpg
- Raw Data/figure7/fig7. C/PF.jpg
- Raw Data/figure7/fig7. E/
- Raw Data/figure7/fig7. E/control.jpg
- Raw Data/figure7/fig7. E/ML385.jpg
- Raw Data/figure7/fig7. E/PF+ML385.jpg
- Raw Data/figure7/fig7. E/PF.jpg
- Raw Data/figure7/fig7. G/
- Raw Data/figure7/fig7. G/control.jpg
- Raw Data/figure7/fig7. G/ML385.jpg
- Raw Data/figure7/fig7. G/PF+ML385.jpg
- Raw Data/figure7/fig7. G/PF.jpg
- Raw Data/figure7/fig7. I/
- Raw Data/figure7/fig7. I/Control a-SMA.jpg
- Raw Data/figure7/fig7. I/control DAPI.jpg
- Raw Data/figure7/fig7. I/ML385 DAPI.jpg
- Raw Data/figure7/fig7. I/ML385.jpg
- Raw Data/figure7/fig7. I/PF a-SMA.jpg
- Raw Data/figure7/fig7. I/PF DAPI.jpg
- Raw Data/figure7/fig7. I/PF+ML385 a-SMA.jpg
- Raw Data/figure7/fig7. I/PF+ML385 DAPI.jpg
- Raw Data/figure8/
- Raw Data/figure8/fig8 statistical data.xlsx
- Raw Data/figure8/IHC/
- Raw Data/figure8/IHC/Bax control.jpg
- Raw Data/figure8/IHC/Bax ML385.jpg
- Raw Data/figure8/IHC/Bax PF+ML385.jpg
- Raw Data/figure8/IHC/Bax PF.jpg
- Raw Data/figure8/IHC/c-cas ML385.jpg
- Raw Data/figure8/IHC/c-cas3 control.jpg
- Raw Data/figure8/IHC/C-CAS3 PF+ML385.jpg
- Raw Data/figure8/IHC/c-cas3 PF.jpg
- Raw Data/figure8/IHC/HO-1 control.jpg
- Raw Data/figure8/IHC/HO-1 ML385.jpg
- Raw Data/figure8/IHC/HO-1 PF+ML385.jpg
- Raw Data/figure8/IHC/HO-1 PF.jpg
- Raw Data/figure8/IHC/NF-KB  control.jpg
- Raw Data/figure8/IHC/NF-KB ML385.jpg
- Raw Data/figure8/IHC/NF-KB PF+ML385.jpg
- Raw Data/figure8/IHC/NF-KB PF.jpg
- Raw Data/figure8/IHC/Nrf2 control.jpg
- Raw Data/figure8/IHC/Nrf2 ML385.jpg
- Raw Data/figure8/IHC/Nrf2 PF+ML385.jpg
- Raw Data/figure8/IHC/Nrf2 PF.jpg
- Raw Data/figureS1/
- Raw Data/figureS1/control.jpg
- Raw Data/figureS1/Figure S1.xlsx
- Raw Data/figureS1/ML385.jpg
- Raw Data/figureS1/PF.jpg
- Raw Data/figureS1/PL+ML385.jpg
- Raw Data/figureS1/WB/
- Raw Data/figureS1/WB/actin-1111.jpg
- Raw Data/figureS1/WB/VEGF.jpg
