# Supplementary material for: Paeoniflorin Suppresses TBHP-Induced Oxidative Stress and Apoptosis in Human Umbilical Vein Endothelial Cells via the Nrf2/HO-1 Signaling Pathway and Improves Skin Flap Survival
Source: Front Pharmacol. 2021 Nov 4;12:735530. doi: 10.3389/fphar.2021.735530 (PMC8600365; doi:10.3389/fphar.2021.735530)
Supplement: Supplementary file 1 [file DataSheet1.ZIP › Raw Data/figure1/fig1. Statistical data.xlsx]

## Sheet: Sheet1
cell viability PF
PF(0)	PF(5uM)	PF(10uM)	PF(20uM)	PF(50uM)
100	101.23	102.28	104.56	98.12
99.96	101.58	101.98	103.79	97.59
100.82	101.89	102.57	105.46	96.28
Tukey 多重比较	均值差异.	95.00% CI的差异.	重大	摘要	调整后的 P 值
列 A vs. 列 B	-0.82	-6.519 到 4.879	否	ns	0.9882	A-B	A=PF(0)
列 A vs. 列 C	-2.083	-7.782 到 3.615	否	ns	0.75	A-C	B=PF(5uM)
列 A vs. 列 D	-3.857	-9.555 到 1.842	否	ns	0.2451	A-D	C=PF(10uM)
列 A vs. 列 E	3.003	-2.695 到 8.702	否	ns	0.4571	A-E	D=PF(20uM)
列 B vs. 列 C	-1.263	-6.962 到 4.435	否	ns	0.9446	B-C	E=PF(50uM)
列 B vs. 列 D	-3.037	-8.735 到 2.662	否	ns	0.4472	B-D
列 B vs. 列 E	3.823	-1.875 到 9.522	否	ns	0.2517	B-E
列 C vs. 列 D	-1.773	-7.472 到 3.925	否	ns	0.8389	C-D
列 C vs. 列 E	5.087	-0.6120 到 10.79	否	ns	0.0863	C-E
列 D vs. 列 E	6.86	1.161 到 12.56	是	*	0.0177	D-E
cell viability TBHP
TBHP(0)	TBHP(100)	TBHP(200)	TBHP(500)	TBHP(1000)
100.82	98.75	94.23	56.29	23.42
99.85	96.37	93.28	48.39	27.35
101.28	95.12	92.31	59.13	21.11
邓尼特的多重比较检验	均值差异.	95.00% CI的差异.	重大	摘要	调整后的 P 值	A-?		A=TBHP(0)
列 A vs. 列 B	3.903	-3.238 到 11.04	否	ns	0.3737	B	列 B	B=TBHP(100)
列 A vs. 列 C	7.377	0.2353 到 14.52	是	*	0.0428	C	列 C	C=TBHP(200)
列 A vs. 列 D	46.05	38.91 到 53.19	是	**	0.0045	D	列 D	D=TBHP(500)
列 A vs. 列 E	76.69	69.55 到 83.83	是	**	0.0065	E		E=TBHP(1000)
cell viability PF+TBHP
PF(0) TBHP(0)	PF(0) TBHP(500)	PF(5) TBHP(500)	PF(10) TBHP(500)	PF(20) TBHP(500)
100.31	54.31	63.12	72.13	87.21
99.81	49.12	64.19	78.25	89.12
101.21	56.38	67.28	79.98	91.56
Tukey 多重比较	均值差异.	95.00% CI的差异.	重大	摘要	调整后的 P 值
列 A vs. 列 B	47.17	39.49 到 54.86	是	**	0.0056	A-B	A=PF(0) TBHP(0)
列 A vs. 列 C	35.58	27.89 到 43.27	是	****	<0.0001	A-C	B=PF(0) TBHP(500)
列 A vs. 列 D	23.66	15.97 到 31.34	是	****	<0.0001	A-D	C=PF(5) TBHP(500)
列 A vs. 列 E	11.15	3.459 到 18.83	是	**	0.0053	A-E	D=PF(10) TBHP(500)
列 B vs. 列 C	-11.59	-19.28 到 -3.906	是	**	0.004	B-C	E=PF(20) TBHP(500)
列 B vs. 列 D	-23.52	-31.20 到 -15.83	是	**	0.0078	B-D
列 B vs. 列 E	-36.03	-43.71 到 -28.34	是	**	0.0089	B-E
列 C vs. 列 D	-11.92	-19.61 到 -4.236	是	**	0.0033	C-D
列 C vs. 列 E	-24.43	-32.12 到 -16.75	是	****	<0.0001	C-E
列 D vs. 列 E	-12.51	-20.20 到 -4.822	是	**
