# Supplementary material for: Paeoniflorin Suppresses TBHP-Induced Oxidative Stress and Apoptosis in Human Umbilical Vein Endothelial Cells via the Nrf2/HO-1 Signaling Pathway and Improves Skin Flap Survival
Source: Front Pharmacol. 2021 Nov 4;12:735530. doi: 10.3389/fphar.2021.735530 (PMC8600365; doi:10.3389/fphar.2021.735530)
Supplement: Supplementary file 1 [file DataSheet1.ZIP › Raw Data/figure2/fig2. Statistical data.xlsx]

## Sheet: Sheet1
fig2.B	Tunel positive cells(%)
	PF(0) TBHP(0)	PF(0) TBHP(500)	PF(5) TBHP(500)	PF(10) TBHP(500)	PF(20) TBHP(500)
均一化值	3.12	48.23	33.78	27.18	8.23
	4.23	49.92	35.67	28.67	10.29
	5.14	56.23	37.89	29.15	16.93
Tukey 多重比较	均值差异.	95.00% CI的差异.	重大	摘要	调整后的 P 值
列 A vs. 列 B	-47.3	-55.34 到 -39.26	是	**	0.0051	A-B	A=PF(0) TBHP(0)
列 A vs. 列 C	-31.62	-39.66 到 -23.58	是	****	<0.0001	A-C	B=PF(0) TBHP(500)
列 A vs. 列 D	-24.17	-32.21 到 -16.13	是	****	<0.0001	A-D	C=PF(5) TBHP(500)
列 A vs. 列 E	-7.653	-15.69 到 0.3866	否	ns	0.0639	A-E	D=PF(10) TBHP(500)
列 B vs. 列 C	15.68	7.640 到 23.72	是	**	0.0076	B-C	E=PF(20) TBHP(500)
列 B vs. 列 D	23.13	15.09 到 31.17	是	**	0.0034	B-D
列 B vs. 列 E	39.64	31.60 到 47.68	是	**	0.0058	B-E
列 C vs. 列 D	7.447	-0.5933 到 15.49	否	ns	0.0728	C-D
列 C vs. 列 E	23.96	15.92 到 32.00	是	****	<0.0001	C-E
列 D vs. 列 E	16.52	8.477 到 24.56	是	***
fig2.D	RARP
	PF(0) TBHP(0)	PF(0) TBHP(500)	PF(5) TBHP(500)	PF(10) TBHP(500)	PF(20) TBHP(500)
均一化值	1	0.42	1.28	1.6	2.1
	0.99	0.39	1.27	1.86	2.4
	1.03	0.3	1.09	2.1	2.5
Tukey 多重比较	均值差异.	95.00% CI的差异.	重大	摘要	调整后的 P 值
列 A vs. 列 B	0.6367	0.2176 到 1.056	是	**	0.0038	A-B	A=PF(0) TBHP(0)
列 A vs. 列 C	-0.2067	-0.6258 到 0.2124	否	ns	0.5164	A-C	B=PF(0) TBHP(500)
列 A vs. 列 D	-0.8467	-1.266 到 -0.4276	是	***	0.0004	A-D	C=PF(5) TBHP(500)
列 A vs. 列 E	-1.327	-1.746 到 -0.9076	是	****	<0.0001	A-E	D=PF(10) TBHP(500)
列 B vs. 列 C	-0.8433	-1.262 到 -0.4242	是	**	0.0084	B-C	E=PF(20) TBHP(500)
列 B vs. 列 D	-1.483	-1.902 到 -1.064	是	**	0.0061	B-D
列 B vs. 列 E	-1.963	-2.382 到 -1.544	是	****	<0.0001	B-E
列 C vs. 列 D	-0.64	-1.059 到 -0.2209	是	**	0.0037	C-D
列 C vs. 列 E	-1.12	-1.539 到 -0.7009	是	****	<0.0001	C-E
列 D vs. 列 E	-0.48	-0.8991 到 -0.06088	是	*
fig2.E	Bax
	PF(0) TBHP(0)	PF(0) TBHP(500)	PF(5) TBHP(500)	PF(10) TBHP(500)	PF(20) TBHP(500)
均一化值	1	3.2	2.8	2.1	1.2
	0.97	2.6	2.6	2	1.3
	1.09	3.8	2.9	2.4	1.5
Tukey 多重比较	均值差异.	95.00% CI的差异.	重大	摘要	调整后的 P 值
列 A vs. 列 B	-2.513	-3.033 到 -1.993	是	**	0.0067	A-B	A=PF(0) TBHP(0)
列 A vs. 列 C	-1.747	-2.267 到 -1.227	是	****	<0.0001	A-C	B=PF(0) TBHP(500)
列 A vs. 列 D	-1.147	-1.667 到 -0.6267	是	***	0.0002	A-D	C=PF(5) TBHP(500)
列 A vs. 列 E	-0.3133	-0.8333 到 0.2067	否	ns	0.3389	A-E	D=PF(10) TBHP(500)
列 B vs. 列 C	0.7667	0.2467 到 1.287	是	**	0.0047	B-C	E=PF(20) TBHP(500)
列 B vs. 列 D	1.367	0.8467 到 1.887	是	**	0.0087	B-D
列 B vs. 列 E	2.2	1.680 到 2.720	是	**	0.0076	B-E
列 C vs. 列 D	0.6	0.08000 到 1.120	是	*	0.0228	C-D
列 C vs. 列 E	1.433	0.9133 到 1.953	是	****	<0.0001	C-E
列 D vs. 列 E	0.8333	0.3133 到 1.353	是	**	0.0026	D-E
fig2 F	Bcl-2
	PF(0) TBHP(0)	PF(0) TBHP(500)	PF(5) TBHP(500)	PF(10) TBHP(500)	PF(20) TBHP(500)
均一化值	1	0.38	0.39	0.5	0.67
	0.97	0.21	0.46	0.64	0.7
	1.02	0.26	0.32	0.61	0.59
Tukey 多重比较	均值差异.	95.00% CI的差异.	重大	摘要	调整后的 P 值
列 A vs. 列 B	0.7133	0.5358 到 0.8909	是	**	0.0023	A-B	A=PF(0) TBHP(0)
列 A vs. 列 C	0.6067	0.4291 到 0.7842	是	****	<0.0001	A-C	B=PF(0) TBHP(500)
列 A vs. 列 D	0.4133	0.2358 到 0.5909	是	***	0.0001	A-D	C=PF(5) TBHP(500)
列 A vs. 列 E	0.3433	0.1658 到 0.5209	是	***	0.0006	A-E	D=PF(10) TBHP(500)
列 B vs. 列 C	-0.1067	-0.2842 到 0.07090	否	ns	0.3415	B-C	E=PF(20) TBHP(500)
列 B vs. 列 D	-0.3	-0.4776 到 -0.1224	是	**	0.0017	B-D
列 B vs. 列 E	-0.37	-0.5476 到 -0.1924	是	**	0.0053	B-E
列 C vs. 列 D	-0.1933	-0.3709 到 -0.01576	是	*	0.0318	C-D
列 C vs. 列 E	-0.2633	-0.4409 到 -0.08576	是	**	0.0045	C-E
列 D vs. 列 E	-0.07	-0.2476 到 0.1076	否	ns
fig2 G	c-cas3
	PF(0) TBHP(0)	PF(0) TBHP(500)	PF(5) TBHP(500)	PF(10) TBHP(500)	PF(20) TBHP(500)
均一化值	1	2.8	2.8	2.38	1.79
	0.98	3.2	2.7	2.49	1.9
	0.99	3.3	2.72	2.35	1.5
Tukey 多重比较	均值差异.	95.00% CI的差异.	重大	摘要	调整后的 P 值
列 A vs. 列 B	-2.11	-2.528 到 -1.692	是	**	0.0068	A-B	A=PF(0) TBHP(0)
列 A vs. 列 C	-1.75	-2.168 到 -1.332	是	****	<0.0001	A-C	B=PF(0) TBHP(500)
列 A vs. 列 D	-1.417	-1.835 到 -0.9986	是	****	<0.0001	A-D	C=PF(5) TBHP(500)
列 A vs. 列 E	-0.74	-1.158 到 -0.3219	是	**	0.0012	A-E	D=PF(10) TBHP(500)
列 B vs. 列 C	0.36	-0.05808 到 0.7781	否	ns	0.1011	B-C	E=PF(20) TBHP(500)
列 B vs. 列 D	0.6933	0.2753 到 1.111	是	**	0.002	B-D
列 B vs. 列 E	1.37	0.9519 到 1.788	是	**	0.0079	B-E
列 C vs. 列 D	0.3333	-0.08475 到 0.7514	否	ns	0.1387	C-D
列 C vs. 列 E	1.01	0.5919 到 1.428	是	****	<0.0001	C-E
列 D vs. 列 E	0.6767	0.2586 到 1.095	是	**
