# Supplementary material for: Paeoniflorin Suppresses TBHP-Induced Oxidative Stress and Apoptosis in Human Umbilical Vein Endothelial Cells via the Nrf2/HO-1 Signaling Pathway and Improves Skin Flap Survival
Source: Front Pharmacol. 2021 Nov 4;12:735530. doi: 10.3389/fphar.2021.735530 (PMC8600365; doi:10.3389/fphar.2021.735530)
Supplement: Supplementary file 1 [file DataSheet1.ZIP › Raw Data/figure3/fig3.statistical data.xlsx]

## Sheet: Sheet1
fig3. A	cytoplamic cytochrome C
	PF(0) TBHP(0)	PF(0) TBHP(500)	PF(5) TBHP(500)	PF(10) TBHP(500)	PF(20) TBHP(500)
均一化值	1	2.53	2.43	2.29	1.92
	0.99	2.59	2.3	2.2	1.91
	0.98	2.41	2.32	2.25	1.72
	mitochondrial cytochrome C
	PF(0) TBHP(0)	PF(0) TBHP(500)	PF(5) TBHP(500)	PF(10) TBHP(500)	PF(20) TBHP(500)
	1.02	0.23	0.43	0.69	0.83
	0.99	0.27	0.34	0.78	0.86
	0.98	0.22	0.36	0.65	0.77
Tukey 多重比较	均值差异.	95.00% CI的差异.	重大	摘要	调整后的 P 值
列 A vs. 列 B	-1.52	-1.722 到 -1.318	是	**	0.0027	A-B	A=PF(0) TBHP(0)
列 A vs. 列 C	-1.36	-1.562 到 -1.158	是	****	<0.0001	A-C	B=PF(0) TBHP(500)
列 A vs. 列 D	-1.257	-1.458 到 -1.055	是	****	<0.0001	A-D	C=PF(5) TBHP(500)
列 A vs. 列 E	-0.86	-1.062 到 -0.6584	是	****	<0.0001	A-E	D=PF(10) TBHP(500)
列 B vs. 列 C	0.16	-0.04157 到 0.3616	否	ns	0.1411	B-C	E=PF(20) TBHP(500)
列 B vs. 列 D	0.2633	0.06177 到 0.4649	是	*	0.0106	B-D
列 B vs. 列 E	0.66	0.4584 到 0.8616	是	**	0.0037	B-E
列 C vs. 列 D	0.1033	-0.09823 到 0.3049	否	ns	0.4818	C-D
列 C vs. 列 E	0.5	0.2984 到 0.7016	是	****	<0.0001	C-E
列 D vs. 列 E	0.3967	0.1951 到 0.5982	是	***
fig3. C	Mitosox
	control	TBHP	TBHP+PF
	98	180	123
	105	170	109
	97	168	119
Tukey 多重比较	均值差异.	95.00% CI的差异.	重大	摘要	调整后的 P 值			A=control
列 A vs. 列 B	-72.67	-88.00 到 -57.34	是	**	0.0036	A-B	列 B	B=TBHP
列 A vs. 列 C	-17	-32.33 到 -1.670	是	*	0.0333	A-C	列 C	C=TBHP+PF
列 B vs. 列 C	55.67	40.34 到 71.00	是	**	0.0028
fig3. E	CAT
	PF(0) TBHP(0)	PF(0) TBHP(500)	PF(5) TBHP(500)	PF(10) TBHP(500)	PF(20) TBHP(500)
	6.2	3.2	4.1	4.9	5.9
	6.8	3.4	4.9	5.2	6.1
	5.9	4	4.3	4.8	5.5
Tukey 多重比较	均值差异.	95.00% CI的差异.	重大	摘要	调整后的 P 值
列 A vs. 列 B	2.767	1.766 到 3.767	是	**	0.0056	A-B	A=PF(0) TBHP(0)
列 A vs. 列 C	1.867	0.8660 到 2.867	是	***	0.0008	A-C	B=PF(0) TBHP(500)
列 A vs. 列 D	1.333	0.3327 到 2.334	是	**	0.0093	A-D	C=PF(5) TBHP(500)
列 A vs. 列 E	0.4667	-0.5340 到 1.467	否	ns	0.565	A-E	D=PF(10) TBHP(500)
列 B vs. 列 C	-0.9	-1.901 到 0.1006	否	ns	0.0834	B-C	E=PF(20) TBHP(500)
列 B vs. 列 D	-1.433	-2.434 到 -0.4327	是	**	0.0057	B-D
列 B vs. 列 E	-2.3	-3.301 到 -1.299	是	**	0.0069	B-E
列 C vs. 列 D	-0.5333	-1.534 到 0.4673	否	ns	0.447	C-D
列 C vs. 列 E	-1.4	-2.401 到 -0.3994	是	**	0.0067	C-E
列 D vs. 列 E	-0.8667	-1.867 到 0.1340	否	ns
fig3 F	GPX
	PF(0) TBHP(0)	PF(0) TBHP(500)	PF(5) TBHP(500)	PF(10) TBHP(500)	PF(20) TBHP(500)
	6.2	2.7	4.2	5.3	5.7
	6.5	2.6	4.3	5.6	5.8
	5.7	2.9	4.6	5.7	5.75
Tukey 多重比较	均值差异.	95.00% CI的差异.	重大	摘要	调整后的 P 值
列 A vs. 列 B	3.4	2.745 到 4.055	是	**	0.0083	A-B	A=PF(0) TBHP(0)
列 A vs. 列 C	1.767	1.112 到 2.421	是	****	<0.0001	A-C	B=PF(0) TBHP(500)
列 A vs. 列 D	0.6	-0.05455 到 1.255	否	ns	0.0764	A-D	C=PF(5) TBHP(500)
列 A vs. 列 E	0.3	-0.3545 到 0.9545	否	ns	0.5799	A-E	D=PF(10) TBHP(500)
列 B vs. 列 C	-1.633	-2.288 到 -0.9788	是	**	0.0047	B-C	E=PF(20) TBHP(500)
列 B vs. 列 D	-2.8	-3.455 到 -2.145	是	**	0.0068	B-D
列 B vs. 列 E	-3.1	-3.755 到 -2.445	是	**	0.0081	B-E
列 C vs. 列 D	-1.167	-1.821 到 -0.5121	是	**	0.0012	C-D
列 C vs. 列 E	-1.467	-2.121 到 -0.8121	是	***	0.0002	C-E
列 D vs. 列 E	-0.3	-0.9545 到 0.3545	否	ns	0.5799	D-E
fig3. G	SOD
	PF(0) TBHP(0)	PF(0) TBHP(500)	PF(5) TBHP(500)	PF(10) TBHP(500)	PF(20) TBHP(500)
	7.9	3.2	4.5	5.6	5.5
	7.7	3.6	4.6	5.2	5.8
	7.8	3.3	4.2	5.3	6
Tukey 多重比较	均值差异.	95.00% CI的差异.	重大	摘要	调整后的 P 值
列 A vs. 列 B	4.433	3.891 到 4.975	是	**	0.0079	A-B	A=PF(0) TBHP(0)
列 A vs. 列 C	3.367	2.825 到 3.909	是	****	<0.0001	A-C	B=PF(0) TBHP(500)
列 A vs. 列 D	2.433	1.891 到 2.975	是	****	<0.0001	A-D	C=PF(5) TBHP(500)
列 A vs. 列 E	2.033	1.491 到 2.575	是	****	<0.0001	A-E	D=PF(10) TBHP(500)
列 B vs. 列 C	-1.067	-1.609 到 -0.5248	是	**	0.0025	B-C	E=PF(20) TBHP(500)
列 B vs. 列 D	-2	-2.542 到 -1.458	是	**	0.0068	B-D
列 B vs. 列 E	-2.4	-2.942 到 -1.858	是	**	0.0045	B-E
列 C vs. 列 D	-0.9333	-1.475 到 -0.3914	是	**	0.0015	C-D
列 C vs. 列 E	-1.333	-1.875 到 -0.7914	是	****	<0.0001	C-E
列 D vs. 列 E	-0.4	-0.9419 到 0.1419	否	ns
fig3. H	ATP
	PF(0) TBHP(0)	PF(0) TBHP(500)	PF(5) TBHP(500)	PF(10) TBHP(500)	PF(20) TBHP(500)
	0.95	0.43	0.55	0.61	0.68
	0.98	0.37	0.57	0.62	0.71
	1.07	0.44	0.51	0.69	0.76
Tukey 多重比较	均值差异.	95.00% CI的差异.	重大	摘要	调整后的 P 值
列 A vs. 列 B	0.5867	0.4677 到 0.7056	是	****	<0.0001	A-B	A=PF(0) TBHP(0)
列 A vs. 列 C	0.4567	0.3377 到 0.5756	是	****	<0.0001	A-C	B=PF(0) TBHP(500)
列 A vs. 列 D	0.36	0.2410 到 0.4790	是	****	<0.0001	A-D	C=PF(5) TBHP(500)
列 A vs. 列 E	0.2833	0.1644 到 0.4023	是	***	0.0001	A-E	D=PF(10) TBHP(500)
列 B vs. 列 C	-0.13	-0.2490 到 -0.01103	是	*	0.0311	B-C	E=PF(20) TBHP(500)
列 B vs. 列 D	-0.2267	-0.3456 到 -0.1077	是	***	0.0007	B-D
列 B vs. 列 E	-0.3033	-0.4223 到 -0.1844	是	****	<0.0001	B-E
列 C vs. 列 D	-0.09667	-0.2156 到 0.02230	否	ns	0.1287	C-D
列 C vs. 列 E	-0.1733	-0.2923 到 -0.05437	是	**	0.0051	C-E
列 D vs. 列 E	-0.07667	-0.1956 到 0.04230	否	ns	0.2831
