# Supplementary material for: Paeoniflorin Suppresses TBHP-Induced Oxidative Stress and Apoptosis in Human Umbilical Vein Endothelial Cells via the Nrf2/HO-1 Signaling Pathway and Improves Skin Flap Survival
Source: Front Pharmacol. 2021 Nov 4;12:735530. doi: 10.3389/fphar.2021.735530 (PMC8600365; doi:10.3389/fphar.2021.735530)
Supplement: Supplementary file 1 [file DataSheet1.ZIP › Raw Data/figure4/fig4.statistical data.xlsx]

## Sheet: Sheet1
fig4 D	Tubes
	PF(0) TBHP(0)	PF(0) TBHP(500)	PF(5) TBHP(500)	PF(10) TBHP(500)	PF(20) TBHP(500)
	182	51	72	92	130
	172	41	83	85	123					A=PF(0) TBHP(0)
	183	45	70	80	148					B=PF(0) TBHP(500)
										C=PF(5) TBHP(500)
Tukey 多重比较	均值差异.	95.00% CI的差异.	重大	摘要	调整后的 P 值					D=PF(10) TBHP(500)
列 A vs. 列 B	132.3	111.4 到 153.2	是	**	0.0027	A-B				E=PF(20) TBHP(500)
列 A vs. 列 C	101	80.12 到 121.9	是	****	<0.0001	A-C
列 A vs. 列 D	91.67	70.78 到 112.6	是	****	<0.0001	A-D
列 A vs. 列 E	45.33	24.45 到 66.22	是	***	0.0002	A-E
列 B vs. 列 C	-31.33	-52.22 到 -10.45	是	**	0.0041	B-C
列 B vs. 列 D	-40.67	-61.55 到 -19.78	是	**	0.0076	B-D
列 B vs. 列 E	-87	-107.9 到 -66.12	是	**	0.0058	B-E
列 C vs. 列 D	-9.333	-30.22 到 11.55	否	ns	0.601	C-D
列 C vs. 列 E	-55.67	-76.55 到 -34.78	是	****	<0.0001	C-E
列 D vs. 列 E	-46.33	-67.22 到 -25.45	是	***	0.0002
fig4 E	Migrating cell
	PF(0) TBHP(0)	PF(0) TBHP(500)	PF(5) TBHP(500)	PF(10) TBHP(500)	PF(20) TBHP(500)
	70	21	28	42	62
	77	15	29	38	51
	81	16	21	31	64
Tukey 多重比较	均值差异.	95.00% CI的差异.	重大	摘要	调整后的 P 值
列 A vs. 列 B	58.67	44.43 到 72.90	是	**	0.0012	A-B
列 A vs. 列 C	50	35.76 到 64.24	是	****	<0.0001	A-C
列 A vs. 列 D	39	24.76 到 53.24	是	****	<0.0001	A-D
列 A vs. 列 E	17	2.764 到 31.24	是	*	0.0186	A-E
列 B vs. 列 C	-8.667	-22.90 到 5.569	否	ns	0.3301	B-C
列 B vs. 列 D	-19.67	-33.90 到 -5.431	是	**	0.0073	B-D
列 B vs. 列 E	-41.67	-55.90 到 -27.43	是	**	0.0016	B-E
列 C vs. 列 D	-11	-25.24 到 3.236	否	ns	0.1563	C-D
列 C vs. 列 E	-33	-47.24 到 -18.76	是	***	0.0001	C-E
列 D vs. 列 E	-22	-36.24 到 -7.764	是	**	0.0034	D-E
fig4 F	Adhesion cell numbers
	PF(0) TBHP(0)	PF(0) TBHP(500)	PF(5) TBHP(500)	PF(10) TBHP(500)	PF(20) TBHP(500)
	320	102	135	210	240
	300	89	147	189	260
	318	124	142	192	246
Tukey 多重比较	均值差异.	95.00% CI的差异.	重大	摘要	调整后的 P 值
列 A vs. 列 B	207.7	175.8 到 239.6	是	**	0.0025	A-B
列 A vs. 列 C	171.3	139.4 到 203.2	是	****	<0.0001	A-C
列 A vs. 列 D	115.7	83.76 到 147.6	是	****	<0.0001	A-D
列 A vs. 列 E	64	32.09 到 95.91	是	***	0.0005	A-E
列 B vs. 列 C	-36.33	-68.24 到 -4.425	是	*	0.0246	B-C
列 B vs. 列 D	-92	-123.9 到 -60.09	是	**	0.0031	B-D
列 B vs. 列 E	-143.7	-175.6 到 -111.8	是	**	0.0017	B-E
列 C vs. 列 D	-55.67	-87.57 到 -23.76	是	**	0.0014	C-D
列 C vs. 列 E	-107.3	-139.2 到 -75.43	是	****	<0.0001	C-E
列 D vs. 列 E	-51.67	-83.57 到 -19.76	是	**	0.0024
