# Supplementary material for: Paeoniflorin Suppresses TBHP-Induced Oxidative Stress and Apoptosis in Human Umbilical Vein Endothelial Cells via the Nrf2/HO-1 Signaling Pathway and Improves Skin Flap Survival
Source: Front Pharmacol. 2021 Nov 4;12:735530. doi: 10.3389/fphar.2021.735530 (PMC8600365; doi:10.3389/fphar.2021.735530)
Supplement: Supplementary file 1 [file DataSheet1.ZIP › Raw Data/figure5/fig5. statistical data.xlsx]

## Sheet: Sheet1
fig5 A	HO-1
	PF(0) TBHP(0)	PF(0) TBHP(500)	PF(5) TBHP(500)	PF(10) TBHP(500)	PF(20) TBHP(500)
均一化值	1.01	1.78	1.92	2.17	2.34
	0.98	1.72	2.03	2.11	2.54
	1.01	1.89	1.99	2.23	2.48
Tukey 多重比较	均值差异.	95.00% CI的差异.	重大	摘要	调整后的 P 值
列 A vs. 列 B	-0.7967	-0.9866 到 -0.6068	是	**	0.0021	A-B	A=PF(0) TBHP(0)
列 A vs. 列 C	-0.98	-1.170 到 -0.7901	是	****	<0.0001	A-C	B=PF(0) TBHP(500)
列 A vs. 列 D	-1.17	-1.360 到 -0.9801	是	****	<0.0001	A-D	C=PF(5) TBHP(500)
列 A vs. 列 E	-1.453	-1.643 到 -1.263	是	****	<0.0001	A-E	D=PF(10) TBHP(500)
列 B vs. 列 C	-0.1833	-0.3732 到 0.006551	否	ns	0.0596	B-C	E=PF(20) TBHP(500)
列 B vs. 列 D	-0.3733	-0.5632 到 -0.1834	是	**	0.0015	B-D
列 B vs. 列 E	-0.6567	-0.8466 到 -0.4668	是	**	0.0017	B-E
列 C vs. 列 D	-0.19	-0.3799 到 -0.0001160	是	*	0.0498	C-D
列 C vs. 列 E	-0.4733	-0.6632 到 -0.2834	是	****	<0.0001	C-E
列 D vs. 列 E	-0.2833	-0.4732 到 -0.09345	是	**
fig5 B		DCFDA
	PF	-	-	+	+	-	-	+	+
	TBHP	-	-	-	-	+	+	+	+
	SnPP	-	+	-	+	-	+	-	+
		100	142	103	146	247	262	132	257
		98	137	107	141	258	260	140	231
		101	145	108	143	253	278	129	236
Tukey 多重比较	均值差异.	95.00% CI的差异.	重大	摘要	调整后的 P 值
列 A vs. 列 B	-44	-67.60 到 -20.40	是	***	0.0002	A-B
列 A vs. 列 C	-9.667	-33.27 到 13.94	否	ns	0.8365	A-C
列 A vs. 列 D	-38.67	-62.27 到 -15.06	是	***	0.0007	A-D
列 A vs. 列 E	-153	-176.6 到 -129.4	是	**	<0.0001	A-E
列 A vs. 列 F	-167	-190.6 到 -143.4	是	****	<0.0001	A-F
列 A vs. 列 G	-34	-57.60 到 -10.40	是	**	0.0026	A-G
列 A vs. 列 H	-141.7	-165.3 到 -118.1	是	****	<0.0001	A-H
列 B vs. 列 C	34.33	10.73 到 57.94	是	**	0.0024	B-C
列 B vs. 列 D	5.333	-18.27 到 28.94	否	ns	0.9918	B-D
列 B vs. 列 E	-109	-132.6 到 -85.40	是	****	<0.0001	B-E
列 B vs. 列 F	-123	-146.6 到 -99.40	是	****	<0.0001	B-F
列 B vs. 列 G	10	-13.60 到 33.60	否	ns	0.8134	B-G
列 B vs. 列 H	-97.67	-121.3 到 -74.06	是	****	<0.0001	B-H
列 C vs. 列 D	-29	-52.60 到 -5.398	是	*	0.0109	C-D
列 C vs. 列 E	-143.3	-166.9 到 -119.7	是	****	<0.0001	C-E
列 C vs. 列 F	-157.3	-180.9 到 -133.7	是	****	<0.0001	C-F
列 C vs. 列 G	-24.33	-47.94 到 -0.7317	是	*	0.0409	C-G
列 C vs. 列 H	-132	-155.6 到 -108.4	是	****	<0.0001	C-H
列 D vs. 列 E	-114.3	-137.9 到 -90.73	是	****	<0.0001	D-E
列 D vs. 列 F	-128.3	-151.9 到 -104.7	是	****	<0.0001	D-F
列 D vs. 列 G	4.667	-18.94 到 28.27	否	ns	0.9963	D-G
列 D vs. 列 H	-103	-126.6 到 -79.40	是	****	<0.0001	D-H
列 E vs. 列 F	-14	-37.60 到 9.602	否	ns	0.48	E-F
列 E vs. 列 G	119	95.40 到 142.6	是	**	<0.0001	E-G
列 E vs. 列 H	11.33	-12.27 到 34.94	否	ns	0.7091	E-H
列 F vs. 列 G	133	109.4 到 156.6	是	****	<0.0001	F-G
列 F vs. 列 H	25.33	1.732 到 48.94	是	*	0.0309	F-H
列 G vs. 列 H	-107.7	-131.3 到 -84.06
fig5. E	Protein expression
		HO-1	C-cas3	Bcl-2	Bax
	TBHP(500uM)	-	+	+	+
	PF(20uM)	-	-	+	+
	SnPP(20uM)	-	-	-	+
		1	0.98	1.02	1	0.99	1.02	0.98	0.98	1.01	0.98	0.99	1.02
		1.76	1.72	1.87	3.01	3.1	2.97	0.23	0.29	0.31	3.2	3.01	3.17
		2.71	2.73	2.92	2.6	2.51	2.62	0.48	0.54	0.6	2.78	2.57	2.62
		1.24	1.36	1.4	2.56	2.49	2.52	0.32	0.35	0.48	2.54	2.48	2.53
