# Supplementary material for: Paeoniflorin Suppresses TBHP-Induced Oxidative Stress and Apoptosis in Human Umbilical Vein Endothelial Cells via the Nrf2/HO-1 Signaling Pathway and Improves Skin Flap Survival
Source: Front Pharmacol. 2021 Nov 4;12:735530. doi: 10.3389/fphar.2021.735530 (PMC8600365; doi:10.3389/fphar.2021.735530)
Supplement: Supplementary file 1 [file DataSheet1.ZIP › Raw Data/figure6/fig6 statistical data.xlsx]

## Sheet: Sheet1
fig6. B	Nrf2
	PF(0) TBHP(0)	PF(0) TBHP(500)	PF(5) TBHP(500)	PF(10) TBHP(500)	PF(20) TBHP(500)
均一化值	1.01	1.86	1.92	2.27	3.02
	1.02	1.82	1.99	2.39	3.19
	0.97	1.73	2.03	2.36	3.08
Tukey 多重比较	均值差异.	95.00% CI的差异.	重大	摘要	调整后的 P 值
列 A vs. 列 B	-0.8033	-0.9714 到 -0.6352	是	**	0.0021	A-B	A=PF(0) TBHP(0)
列 A vs. 列 C	-0.98	-1.148 到 -0.8119	是	****	<0.0001	A-C	B=PF(0) TBHP(500)
列 A vs. 列 D	-1.34	-1.508 到 -1.172	是	****	<0.0001	A-D	C=PF(5) TBHP(500)
列 A vs. 列 E	-2.097	-2.265 到 -1.929	是	****	<0.0001	A-E	D=PF(10) TBHP(500)
列 B vs. 列 C	-0.1767	-0.3448 到 -0.008567	是	*	0.0385	B-C	E=PF(20) TBHP(500)
列 B vs. 列 D	-0.5367	-0.7048 到 -0.3686	是	**	0.0011	B-D
列 B vs. 列 E	-1.293	-1.461 到 -1.125	是	**	0.0014	B-E
列 C vs. 列 D	-0.36	-0.5281 到 -0.1919	是	***	0.0003	C-D
列 C vs. 列 E	-1.117	-1.285 到 -0.9486	是	****	<0.0001	C-E
列 D vs. 列 E	-0.7567	-0.9248 到 -0.5886	是	****
fig6. D	Keap1
	PF(0) TBHP(0)	PF(0) TBHP(500)	PF(5) TBHP(500)	PF(10) TBHP(500)	PF(20) TBHP(500)
	1	0.91	0.72	0.56	0.24
	1.01	0.87	0.7	0.58	0.31
	1.02	0.81	0.61	0.62	0.29
Tukey 多重比较	均值差异.	95.00% CI的差异.	重大	摘要	调整后的 P 值
列 A vs. 列 B	0.1467	0.03718 到 0.2561	是	**	0.009	A-B	A=PF(0) TBHP(0)
列 A vs. 列 C	0.3333	0.2239 到 0.4428	是	****	<0.0001	A-C	B=PF(0) TBHP(500)
列 A vs. 列 D	0.4233	0.3139 到 0.5328	是	****	<0.0001	A-D	C=PF(5) TBHP(500)
列 A vs. 列 E	0.73	0.6205 到 0.8395	是	****	<0.0001	A-E	D=PF(10) TBHP(500)
列 B vs. 列 C	0.1867	0.07718 到 0.2961	是	**	0.0016	B-C	E=PF(20) TBHP(500)
列 B vs. 列 D	0.2767	0.1672 到 0.3861	是	**	0.0021	B-D
列 B vs. 列 E	0.5833	0.4739 到 0.6928	是	**	0.0015	B-E
列 C vs. 列 D	0.09	-0.01948 到 0.1995	否	ns	0.1228	C-D
列 C vs. 列 E	0.3967	0.2872 到 0.5061	是	****	<0.0001	C-E
列 D vs. 列 E	0.3067	0.1972 到 0.4161	是	****
fig6. F
	1	1.01	0.98	1	1.02	1.01	1.01	0.99	0.99	0.99	0.98	1.01
	0.95	0.98	0.92	1.19	1.15	1.24	0.94	0.9	0.82	1.18	1.21	1.22
	0.32	0.45	0.35	2.26	2.38	2.21	0.58	0.62	0.51	2.18	2.29	2.35
fig6 H	control	con-siRNA	Nrf2-siRNA
	1	1.09	0.24
	0.98	1.12	0.37
	1.01	1.07	0.28
Tukey 多重比较	均值差异.	95.00% CI的差异.	重大	摘要	调整后的 P 值
列 A vs. 列 B	-0.09667	-0.2020 到 0.008633	否	ns	0.0684	A-B	A=control
列 A vs. 列 C	0.7	0.5947 到 0.8053	是	**	0.002	A-C	B=con-siRNA
列 B vs. 列 C	0.7967	0.6914 到 0.9020	是	**	0.003		C=Nrf2-siRNA
