# Supplementary material for: Paeoniflorin Suppresses TBHP-Induced Oxidative Stress and Apoptosis in Human Umbilical Vein Endothelial Cells via the Nrf2/HO-1 Signaling Pathway and Improves Skin Flap Survival
Source: Front Pharmacol. 2021 Nov 4;12:735530. doi: 10.3389/fphar.2021.735530 (PMC8600365; doi:10.3389/fphar.2021.735530)
Supplement: Supplementary file 1 [file DataSheet1.ZIP › Raw Data/figure7/fig7 statistical data.xlsx]

## Sheet: Sheet1
fig7. B	control	PF	ML385	PF+ML385
	38.24	78.12	26.45	45.89
	42.37	71.24	22.12	41.24
	28.16	82.36	29.57	58.26
	39.14	68.35	32.18	52.35
	35.23	82.25	35.89	59.16
	26.24	65.26	22.14	60.12
Tukey 多重比较	均值差异.	95.00% CI的差异.	重大	摘要	调整后的 P 值
列 A vs. 列 B	-39.7	-50.74 到 -28.66	是	**	0.0011	A-B
列 A vs. 列 C	6.838	-4.199 到 17.88	否	ns	0.3331	A-C
列 A vs. 列 D	-17.94	-28.98 到 -6.902	是	**	0.001	A-D
列 B vs. 列 C	46.54	35.50 到 57.58	是	****	<0.0001	B-C
列 B vs. 列 D	21.76	10.72 到 32.80	是	***	0.0001	B-D
列 C vs. 列 D	-24.78	-35.82 到 -13.74	是	**	0.0012	C-D
fig7. D	control	PF	ML385	PF+ML385
	402.34	513.24	398.34	423.12
	417.12	528.34	384.78	432.56
	401.98	587.29	381.12	425.36
	422.24	498.87	378.27	429.12
	452.34	511.28	385.78	462.25
	432.15	523.19	365.15	472.17
Tukey 多重比较	均值差异.	95.00% CI的差异.	重大	摘要	调整后的 P 值
列 A vs. 列 B	-105.7	-140.9 到 -70.46	是	**	0.0012	A-B
列 A vs. 列 C	39.12	3.906 到 74.34	是	*	0.0261	A-C
列 A vs. 列 D	-19.4	-54.62 到 15.81	否	ns	0.4325	A-D
列 B vs. 列 C	144.8	109.6 到 180.0	是	****	<0.0001	B-C
列 B vs. 列 D	86.27	51.06 到 121.5	是	****	<0.0001	B-D
列 C vs. 列 D	-58.52	-93.74 到 -23.31	是	**	0.0018	C-D
fig7. F	control	PF	ML385	PF+ML385
	186	312	165	192
	164	365	152	234
	158	268	142	197
	169	287	146	190
	170	289	178	225
	198	298	142	211
Tukey 多重比较	均值差异.	95.00% CI的差异.	重大	摘要	调整后的 P 值
列 A vs. 列 B	-129	-164.2 到 -93.83	是	**	0.0013	A-B
列 A vs. 列 C	20	-15.17 到 55.17	是	*	0.0454	A-C
列 A vs. 列 D	-34	-69.17 到 1.166	是	*	0.0403	A-D
列 B vs. 列 C	149	113.8 到 184.2	是	****	<0.0001	B-C
列 B vs. 列 D	95	59.83 到 130.2	是	****	<0.0001	B-D
列 C vs. 列 D	-54	-89.17 到 -18.83	是	**	0.0018	C-D
fig7. H	control	PF	ML385	PF+ML385
	211	289	185	201
	197	312	179	223
	187	322	192	243
	188	315	198	211
	199	298	182	210
	205	303	179	225
Tukey 多重比较	均值差异.	95.00% CI的差异.	重大	摘要	调整后的 P 值
列 A vs. 列 B	-108.7	-127.0 到 -90.36	是	**	0.0011	A-B
列 A vs. 列 C	12	-6.304 到 30.30	是	*	0.02869	A-C
列 A vs. 列 D	-21	-39.30 到 -2.696	是	*	0.021	A-D
列 B vs. 列 C	120.7	102.4 到 139.0	是	****	<0.0001	B-C
列 B vs. 列 D	87.67	69.36 到 106.0	是	****	<0.0001	B-D
列 C vs. 列 D	-33	-51.30 到 -14.70	是	**	0.0013	C-D
fig7. J	control	PF	ML385	PF+ML385
	4	15	2	12
	3	18	3	11
	4	21	2	9
	5	23	4	10
	6	18	3	11
	3	17	2	12
Tukey 多重比较	均值差异.	95.00% CI的差异.	重大	摘要	调整后的 P 值
列 A vs. 列 B	-14.5	-17.26 到 -11.74	是	**	0.0011	A-B
列 A vs. 列 C	1.5	-1.260 到 4.260	是	*	0.444	A-C
列 A vs. 列 D	-6.667	-9.426 到 -3.907	是	****	<0.0001	A-D
列 B vs. 列 C	16	13.24 到 18.76	是	****	<0.0001	B-C
列 B vs. 列 D	7.833	5.074 到 10.59	是	****	<0.0001	B-D
列 C vs. 列 D	-8.167	-10.93 到 -5.407	是	**	0.0014	C-D
