# Supplementary material for: Paeoniflorin Suppresses TBHP-Induced Oxidative Stress and Apoptosis in Human Umbilical Vein Endothelial Cells via the Nrf2/HO-1 Signaling Pathway and Improves Skin Flap Survival
Source: Front Pharmacol. 2021 Nov 4;12:735530. doi: 10.3389/fphar.2021.735530 (PMC8600365; doi:10.3389/fphar.2021.735530)
Supplement: Supplementary file 1 [file DataSheet1.ZIP › Raw Data/figure8/fig8 statistical data.xlsx]

## Sheet: Sheet1
fig8. B	Nrf2
	control	PF	ML385	PF+ML385
	1.11	1.72	1	1.21
	1.03	1.67	0.95	1.18
	0.98	1.69	0.85	1.15
	0.97	1.75	0.89	1.35
	0.95	1.79	0.81	1.38
	1.08	1.62	0.93	1.42
	Tukey 多重比较	均值差异.	95.00% CI的差异.	重大	摘要	调整后的 P 值
	列 A vs. 列 B	-0.6867	-0.8165 到 -0.5568	是	**	0.0011	A-B
	列 A vs. 列 C	0.115	-0.01487 到 0.2449	是	*	0.0243	A-C
	列 A vs. 列 D	-0.2617	-0.3915 到 -0.1318	是	****	<0.0001	A-D
	列 B vs. 列 C	0.8017	0.6718 到 0.9315	是	**	0.0021	B-C
	列 B vs. 列 D	0.425	0.2951 到 0.5549	是	****	<0.0001	B-D
	列 C vs. 列 D	-0.3767	-0.5065 到 -0.2468	是	**	0.0013	C-D
	HO-1
	control	PF	ML385	PF+ML385
	1.01	1.48	0.92	1.24
	1.02	1.49	0.95	1.37
	0.97	1.52	0.88	1.38
	0.98	1.58	0.88	1.28
	0.98	1.68	0.93	1.33
	1.03	1.64	0.94	1.42
	Tukey 多重比较	均值差异.	95.00% CI的差异.	重大	摘要	调整后的 P 值
	列 A vs. 列 B	-0.5667	-0.6582 到 -0.4752	是	**	0.0013	A-B
	列 A vs. 列 C	0.08167	-0.009818 到 0.1732	是	*	0.0207	A-C
	列 A vs. 列 D	-0.3383	-0.4298 到 -0.2468	是	****	<0.0001	A-D
	列 B vs. 列 C	0.6483	0.5568 到 0.7398	是	****	<0.0001	B-C
	列 B vs. 列 D	0.2283	0.1368 到 0.3198	是	****	<0.0001	B-D
	列 C vs. 列 D	-0.42	-0.5115 到 -0.3285	是	**	0.0014	C-D
	NF-KB
	control	PF	ML385	PF+ML385
	1.01	0.41	1.13	0.72
	1.03	0.37	1.11	0.78
	0.95	0.35	1.05	0.79
	0.96	0.26	1.15	0.84
	0.98	0.33	1.03	0.81
	1.06	0.4	1.02	0.81
	Tukey 多重比较	均值差异.	95.00% CI的差异.	重大	摘要	调整后的 P 值
	列 A vs. 列 B	0.645	0.5662 到 0.7238	是	**	0.0011	A-B
	列 A vs. 列 C	-0.08333	-0.1622 到 -0.004512	是	*	0.0359	A-C
	列 A vs. 列 D	0.2067	0.1278 到 0.2855	是	****	<0.0001	A-D
	列 B vs. 列 C	-0.7283	-0.8072 到 -0.6495	是	****	<0.0001	B-C
	列 B vs. 列 D	-0.4383	-0.5172 到 -0.3595	是	****	<0.0001	B-D
	列 C vs. 列 D	0.29	0.2112 到 0.3688	是	**	0.0021	C-D
	Bax
	control	PF	ML385	PF+ML385
	1.01	0.42	1.04	0.82
	1.03	0.38	1.12	0.71
	0.95	0.32	1.08	0.72
	0.92	0.48	1.15	0.88
	0.98	0.36	1.03	0.89
	1.06	0.42	1.07	0.8
	Tukey 多重比较	均值差异.	95.00% CI的差异.	重大	摘要	调整后的 P 值
	列 A vs. 列 B	0.595	0.5001 到 0.6899	是	**	0.0011	A-B
	列 A vs. 列 C	-0.09	-0.1849 到 0.004939	是	**	0.0071	A-C
	列 A vs. 列 D	0.1883	0.09339 到 0.2833	是	***	0.0001	A-D
	列 B vs. 列 C	-0.685	-0.7799 到 -0.5901	是	****	<0.0001	B-C
	列 B vs. 列 D	-0.4067	-0.5016 到 -0.3117	是	****	<0.0001	B-D
	列 C vs. 列 D	0.2783	0.1834 到 0.3733	是	**	0.0013	C-D
	c-cas3
	control	PF	ML385	PF+ML385
	1.02	0.53	1.12	0.72
	1.03	0.62	1.08	0.78
	1.07	0.59	1.15	0.82
	0.98	0.48	1.07	0.81
	0.96	0.47	1.06	0.61
	0.97	0.53	1.09	0.65
	Tukey 多重比较	均值差异.	95.00% CI的差异.	重大	摘要	调整后的 P 值
	列 A vs. 列 B	0.4683	0.3727 到 0.5640	是	**	0.0011	A-B
	列 A vs. 列 C	-0.09	-0.1857 到 0.005682	否	*	0.0399	A-C
	列 A vs. 列 D	0.2733	0.1777 到 0.3690	是	****	<0.0001	A-D
	列 B vs. 列 C	-0.5583	-0.6540 到 -0.4627	是	****	<0.0001	B-C
	列 B vs. 列 D	-0.195	-0.2907 到 -0.09932	是	****	<0.0001	B-D
	列 C vs. 列 D	0.3633	0.2677 到 0.4590	是	**	0.0013	C-D
