# Supplementary material for: Paeoniflorin Suppresses TBHP-Induced Oxidative Stress and Apoptosis in Human Umbilical Vein Endothelial Cells via the Nrf2/HO-1 Signaling Pathway and Improves Skin Flap Survival
Source: Front Pharmacol. 2021 Nov 4;12:735530. doi: 10.3389/fphar.2021.735530 (PMC8600365; doi:10.3389/fphar.2021.735530)
Supplement: Supplementary file 1 [file DataSheet1.ZIP › Raw Data/figureS1/Figure S1.xlsx]

## Sheet: Sheet1
	VEGF
	control	PF	ML385	PF+ML385
	1	3.25	0.92	2.35
	0.99	3	0.89	2.85
	0.95	3.11	0.85	2.79
	Tukey 多重比较	均值差异.	95.00% CI的差异.	重大	摘要	调整后的 P 值
	列 A vs. 列 B	-0.7583	-0.8645 到 -0.6522	是	**	0.0011	A-B
	列 A vs. 列 C	0.105	-0.001151 到 0.2112	否	ns	0.0532	A-C
	列 A vs. 列 D	-0.56	-0.6662 到 -0.4538	是	****	<0.0001	A-D
	列 B vs. 列 C	0.8633	0.7572 到 0.9695	是	****	<0.0001	B-C
	列 B vs. 列 D	0.1983	0.09218 到 0.3045	是	***	0.0002	B-D
	列 C vs. 列 D	-0.665	-0.7712 到 -0.5588	是	**	0.0014	C-D
	VEGF IHC
	control	PF	ML385	PF+ML385
	1.01	1.73	0.89	1.56
	1.02	1.83	0.95	1.62
	0.97	1.68	0.93	1.51
	0.97	1.62	0.8	1.48
	0.98	1.78	0.87	1.53
	1.03	1.89	0.91	1.64
	Tukey 多重比较	均值差异.	95.00% CI的差异.	重大	摘要	调整后的 P 值
	列 A vs. 列 B	-0.7583	-0.8645 到 -0.6522	是	**	0.0014	A-B
	列 A vs. 列 C	0.105	-0.001151 到 0.2112	否	ns	0.0532	A-C
	列 A vs. 列 D	-0.56	-0.6662 到 -0.4538	是	****	<0.0001	A-D
	列 B vs. 列 C	0.8633	0.7572 到 0.9695	是	****	<0.0001	B-C
	列 B vs. 列 D	0.1983	0.09218 到 0.3045	是	***	0.0002	B-D
	列 C vs. 列 D	-0.665	-0.7712 到 -0.5588	是	**	0.0013	C-D
